# Supplementary material for: Assessing the Economic and Environmental Viability of Undaria pinnatifida Sporophylls as Sustainable Cattle Feed in South Korea
Source: Animals (Basel). 2025 Nov 10;15(22):3260. doi: 10.3390/ani15223260 (PMC12649331; doi:10.3390/ani15223260)
Supplement: Supplementary file 1 [file animals-15-03260-s001.zip]

Archive with 1 entries (1 files):
- animals-3949497-supplementary.xlsx
