# Supplementary material for: Assessing the Economic and Environmental Viability of Undaria pinnatifida Sporophylls as Sustainable Cattle Feed in South Korea
Source: Animals (Basel). 2025 Nov 10;15(22):3260. doi: 10.3390/ani15223260 (PMC12649331; doi:10.3390/ani15223260)
Supplement: Supplementary file 1 [file animals-15-03260-s001.zip › animals-3949497-supplementary.xlsx]

## Sheet: Economic effects
Table S1. Net cost savings and cost reduction by UPS inclusion level
UPS inclusion rate				0.0025	0.005	0.01
		(unit)	(KRW/ton, dry weight)	(KRW/head)	(KRW/head)	(KRW/head)
Cost	Feed processing	Colletion and transport	792466	12193.9	24387.8	48775.5
		Drying and processing	878677	13520.4	27040.9	54081.7
		subtotal(A)		25714.3	51428.6	102857
Benefit	Cost saving	Disposal avoidance	600000	9232.35	18464.7	36929.4
		Substitution of imported feed	444433	6838.61	13677.2	27354.4
		subtotal(B)		16071	32141.9	64283.8
		Methane abatement(C)		32400.2	41956.1	79432.8
	Net cost savings (D=－A+B+C)			22756.9	22669.4	40859.4
	Production cost (E）			8.94008e+06	8.94008e+06	8.94008e+06
	Cost reduction ratio (D/E)			0.00254549	0.0025357	0.00457037
Table S2. Economic effects of UPS utilization by inclusion level
UPS inclusion rate				0.0025	0.005	0.01
		(unit)		(million KRW/head)	(million KRW/head)	(million KRW/head)
parameter		Initial production value (p0q0)		4.1849e+06	4.1849e+06	4.1849e+06
		Demand elasticity (η)		-1.33	-1.33	-1.33
		Supply elasticity (ε)		0.64	0.64	0.64
Economic effects		Consumer surplus change		3458.85	3445.55	6207.55
		Producer surplus change		7187.91	7160.28	12900.1
		Total welfare change		10646.8	10605.8	19107.6

## Sheet: UPS supplementation amount
	0-30 months (total)	> 30 months (per month)	31.1 months
Amount of Hanwoo steer feed (kg/head)	5857.9	270	6154.9
UPS inclusion rate	0.0025	0.005	0.01
Amount of UPS inclusion (kg/head)	15.3872	30.7745	61.549

## Sheet: Methane abatement benefit
Table S2. Enteric methane emission coefficients for Hanwoo cattle by age group				global warming potential for non-fossil methane	27.2
Age Group	Average age (Months)	Emission coefficients (kgCH4/head/year)		Korea’s carbon allowance price (KRW/tonCO2)	40000	(To perform sensitivity analysis, adjust the price from 40,000 KRW to 20,000 KRW and 10,000 KRW.)
Under 1 year	< 12	39
1-2 year	12 – 24	59
Over 2-year	> 24	66
Steers (Total period)	31.1333	137.233		Methane abatement benefit
				UPS inclusion rate	0.0025	0.005	0.01
				Methane reduction rate	0.217	0.281	0.532
				Methane abatement benefit (KRW/head)	32400.2	41956.1	79432.8
